# Supplementary material for: Fostering Success and Promoting Professional Development of Clinician Educator Mentees: A Workshop for Mentors
Source: MedEdPORTAL. 2023 Jun 27;19:11321. doi: 10.15766/mep_2374-8265.11321 (PMC10293477; doi:10.15766/mep_2374-8265.11321)
Supplement: Supplementary file 1 — CE Training Workshop.pptxFacilitator Guide.docxIndividual Development and Mentoring Plans.docxCase Studies.docxResource Guide.docxWorkshop Evaluation.docx [file mep_2374-8265.11321-s001.zip]

Archive with 7 entries (7 files):
- A. CE Training Workshop.pptx
- C. Individual Development and Mentoring Plans.docx
- D. Case Studies.docx
- E. Resource Guide.docx
- F. Workshop Evaluation.docx
- B. Facilitator Guide.docx
- Educational Summary Report_11321.pdf
